# Supplementary material for: The Role of Extracts of Edible Parts and Production Wastes of Globe Artichoke (Cynara cardunculus L. var. scolymus (L.)) in Counteracting Oxidative Stress
Source: Antioxidants (Basel). 2025 Jan 20;14(1):116. doi: 10.3390/antiox14010116 (PMC11761904; doi:10.3390/antiox14010116)
Supplement: Supplementary file 1 [file antioxidants-14-00116-s001.zip]

Archive with 1 entries (1 files):
- antioxidants-3413548-supplementary.pdf
